# Supplementary material for: The microbial metabolite desaminotyrosine protects against graft-versus-host disease via mTORC1 and STING-dependent intestinal regeneration
Source: Nat Commun. 2025 Oct 20;16:9282. doi: 10.1038/s41467-025-65180-6 (PMC12537870; doi:10.1038/s41467-025-65180-6)
Supplement: Supplementary file 4 — Source Data [file 41467_2025_65180_MOESM4_ESM.xlsx]

## Sheet: 1B
	DAT
							ICA
	Pre-HSCT			Post-HSCT			Pre-HSCT			Post-HSCT
	-7		+7	+14	+21		-7		+7	+14	+21
	2.193		0.00152941	0.00152941			0.056		0.00012048	0.00012048
	0.02		1.97	0.04			0.11		0.04	0.02
	0.00152941		0.00152941				0.08		0.00012048
	0.00152941			0.00152941			0.04			0.03
	0.242679		0.0348649	0.157179			0.0139286		0.0197297	0.0241026
	0.705588		0.0796667	0.0723077			0.0402941		0.0363333	0.00423077
	0.00152941			0.00152941			0.121667			0.00060241
	0.319688		0.00152941	0.00152941			0.0778125		0.00012048	0.00012048	0.00012048
	0.419118						0.0585294
	0.246897		0.00152941	0.00764706			0.0605172		0.0494595	0.0126471
	0.00152941		0.00152941	0.00152941			0.00103448		0.00230769	0.00454546
	0.00152941		0.00152941	0.754146			0.0354839		0.0621667	0.0129268
	0.00152941		0.00152941	0.00152941			0.0494643		0.00333333	0.00195122
	0.0805556		0.00152941	0.00152941	0.00152941		0.0241667		0.00012048	0.00012048	0.00392857
	0.00152941						0.163913
	0.03		0.18				0.05		0.04
			0.00152941	0.00152941					0.0178261	0.00232558
	0.02		0.00152941				0.02		0.00012048
	0.39						0.01
			0.2	0.00152941					0.04	0.00012048
			0.04	0.04					0.04	0.00012048
	0.00152941						0.01
	0.00152941		0.00152941	0.00152941	0.00152941		0.00698		0.00012048	0.58908	0.00012048
			0.00152941	0.00152941					0.04	0.00012048
	0.02		0.00152941	0.00152941	0.07		0.15		0.00012048	0.11	0.19
	0.03		0.32	0.00152941	0.02		0.02		0.02	0.00012048	0.00012048
	0.19		0.07	0.05			0.26		0.21	0.07
	0.00152941		0.15		0.00152941		0.16		0.27		0.17
	0.27		0.00152941	0.00152941			0.06		0.04	0.00012048
	0.00152941		0.00152941	0.00152941			0.02		0.00012048	0.00012048
	0.43		0.04				0.06		0.00012048
	0.21		0.03	0.03	0.02		0.06		0.00012048	0.00012048	0.05
	0.00152941			0.00152941			0.00012048			0.00012048
	0.03		0.00152941	0.00152941			0.03		0.00012048	0.00012048
	0.23		0.06	0.03			0.00012048		0.00012048	0.00012048
	0.89		0.00152941	0.03	0.03		0.06		0.03	0.00012048	0.00012048
	0.29		0.1	0.15			0.22		0.06	0.06
	0.01		0.00152941	0.00152941			0.09		0.00012048	0.03
	0.17			0.00152941			0.21			0.00012048
	0.08		0.03	0.00152941	0.00152941		0.00012048		0.03	0.00012048	0.00012048
	0.4		0.00152941	0.08			0.09		0.18	0.08
			0.00152941		0.00152941				0.00012048		0.00012048
	5.02		0.00152941	0.00152941			0.3		0.5	0.04
			0.00152941	0.00152941					0.00012048	0.00978
	0.09		0.00152941	0.00152941	0.00152941		0.37531		0.00012048	0.02451	0.00012048
	0.472875		0.00152941	0.00152941	0.00152941		0.04001		0.00012048	0.00012048	0.00012048
	1.44429				0.0103125		0.23683				0.00012048
	0.00152941		0.00152941	0.00152941			0.34474		0.00012048	0.00012048
	0.00152941		0.00152941	0.00152941	0.00152941		0.02593		0.00012048	0.00012048	0.00012048
	0.118		0.00152941	0.297119			0.0238		0.00012048	0.00012048
	0.00152941			3.01111			0.16011			0.00012048
	0.00152941						0.02811
			0.00152941	0.00152941					0.00012048	0.00012048
	0.126852		0.148333		0.00152941		0.00012048		0.50773		0.00012048
	0.111556		0.00152941	0.00152941	0.00152941		0.8898		0.00012048	0.00012048	0.00368

## Sheet: 1C+J
		Competing Events 1: GvHD (1) death (2)	Time to Event 1: (Days after d21 post Tx)	Competing Events 2: TRM (1) Relapse (2)	Time to Event 2: (Days after d21 post Tx)	DAT high (1) low (0)	ICA high (1) low (0)
	ProjectID	Comp1GvH1Death2	Time1	Comp2TRM1Relapse2	Time2	DAT	ICA
	M-AA	0	709	0	709	0	0
	M-AB	0	709	0	709	1	0
	M-AC	1	9	1	158	0	0
	M-AD	2	263	2	39	0	0
	M-AE	1	223	0	666	1	0
	M-AF	2	51	1	51	1	0
	M-AG	2	53	2	10	0	0
	M-AH	1	0	1	200	0	0
	M-AI	1	27	0	602
	M-AJ	2	32	2	8	0	0
	M-AK	1	78	0	603	0	0
	M-AL	0	596	0	596	1	1
	M-AM	0	665	0	665	0	0
	M-AN	1	1	0	631	0	0
	M-AO	1	15	1	67
	M-AP	1	85	0	709	1	1
	M-AQ	2	413	2	339	0	0
	M-AR	1	49	1	151	0	0
	M-AS	2	295	2	235	1	0
	M-AT	1	0	0	709	1	0
	M-AU	0	709	0	709
	M-AV	0	709	0	709
	M-AW	1	127	1	344
	M-AX	1	78	1	153
	M-AY	1	39	0	709
	R-AA	1	0	0	709	0	1
	R-AB	0	709	0	709	0	0
	R-AC	1	0	0	709	1	1
	R-AD	1	0	0	709	1	0
	R-AE	0	709	0	709	1	1
	R-AF	1	3	0	709	1	1
	R-AG	1	0	0	709	0	0
	R-AH	0	709	0	709	0	0
	R-AI	1	0	1	91	1	0
	R-AJ	1	0	0	709	1	0
	R-AK	2	383	2	125	0	0
	R-AL	2	149	1	149	0	0
	R-AM	1	0	0	709	1	0
	R-AN	1	0	1	261	1	0
	R-AO	0	709	0	709	1	1
	R-AP	2	580	2	197	0	0
	R-AQ	0	709	0	709	0	0
	R-AR	1	0	0	709	1	0
	R-AS	1	155	0	709	1	1
	R-AT	1	0	1	659	0	0
	R-AU	0	709	0	709	0	1
	R-AV	0	681	2	245	0	0
	R-AW	1	1	2	667	0	0
	R-AX	1	0	0	674	0	0
	R-AY	1	0	0	658	1	0
	R-AZ	2	410	2	160	0	0
	R-BA	1	0	1	19	0	0
	R-BB	0	636	0	636	1	0
	R-BC	0	631	0	631	1	0
	R-BD	0	611	2	71
	R-BE	0	603	0	603	0	0
	R-BF	1	0	0	559	1	1
	R-BG	1	50	1	165	0	0
	R-BH	0	709	0	709
	R-BI	1	35	0	709
	R-BJ	0	709	0	709
	R-BK	1	0	0	709
	R-BL	1	2	2	178
	R-BM	1	1	1	228
	R-BN	0	709	0	709
	R-BO	1	5	0	709
	R-BP	2	709	2	348
	R-BQ	1	0	0	709
	R-BR	0	709	0	709
	R-BS	1	7	0	709
	R-BT	1	3	1	238
	R-BU	0	709	0	709
	R-BV	0	709	2	530
	R-BW	0	709	0	709
	R-BX	1	3	2	392
	R-BY	0	709	0	709
	R-BZ	1	17	0	709
	R-CA	2	709	2	9

## Sheet: 1E
	days post transplant	BM + T (n=10)	BM + T + DAT (n=9)	BM + T + ICA (n=10)	BM only (n=5)
	30	1
	60	0
	38	1
	60	0
	60	0
	60		0
	60		0
	60		0
	60		0
	60		0
	60			0
	60			0
	60			0
	60			0
	60			0
	8	1
	60	0
	60	0
	53	1
	32	1
	60		0
	60		0
	60		0
	60		0
	60			0
	60			0
	60			0
	60			0
	60			0
	60				0
	60				0
	60				0
	60				0
	60				0

## Sheet: 1H
	BM only	BM + Tcells	BM + Tcells + DAT	BM + Tcells + ICA
	5810000000	500000000	45300000	1960000000
	6850000000	2760000000	341000000	195000000
	4960000000	1550000000	1200000000	1960000000
	2260000000	2720000000	963000000	1520000000
	8730000000	3730000000	106000000	809000000
	6420000000	1840000000	1750000000	1020000000
	6130000000	105000000	1490000000	1730000000
	8480000000	2340000000	2330000000	5120000000
	9690000000	6250000000	64500000	3110000000
	9590000000	479000000	2360000	78400000
	5370000000			1020000000
	5850000000

## Sheet: 1I
	days after tumor induction	BM + Tcells (n=10)	BM + Tcells + DAT Gavage (n=10)	BM + Tcells + ICA (n=11)	BM only (n=12)
	17	1
	15	1
	17	1
	16	1
	30		1
	18		1
	15		1
	19		1
	21			1
	16			1
	16			1
	15			1
	15				1
	15				1
	16				1
	16				1
	15	1
	15	1
	18	1
	15	1
	15	1
	25	1
	22		1
	15		1
	22		1
	15		1
	26		1
	50		0
	24			1
	21			1
	18			1
	15			1
	14			1
	13			1
	23			1
	15				1
	14				1
	14				1
	15				1
	14				1
	14				1
	14				1
	14				1

## Sheet: 2B
	unstim.	DAT	ICA
	0.028513	0.0359023	0.0228682
	0.0313087	0.0521665	0.0482516
	0.0477327	0.0594307	0.0472223
	0.0381086	0.050271	0.048424
	0.0200496	0.0335978	0.0516788
	0.0315911	0.0389649	0.0386829
	0.0325711	0.0382354	0.0341261
	0.0459309	0.051567	0.0384651
	0.0317242	0.0494554	0.0504251
	0.0519243	0.0695387	0.045969
	0.0455527	0.05741
	0.0425859	0.0531257
	0.0389585	0.0431018
	0.0393666	0.0435707
	0.0524065	0.0569232
	0.0348843	0.0419962
	0.0327952	0.030687
	0.0441098	0.0473771
	0.0535254	0.0635231
	0.0468106	0.0485553

## Sheet: 2C
	Ctrl	DAT	ICA
	1	1.7875	1.4625
	1	2.09615	0.442308
	1	1.7625	0.975

## Sheet: 2D
	unstim.	DAT	ICA
	1	1.2681	1.34316
	1	1.46575	1.31159
	1	1.2119	0.681818
	1	1.51932	0.779468
	1	1.19318	1.13
	1	1.19392	1.23
	1	1.14065	1.10945
	1	1.36488	0.874824
	1	1.21875	1.03049
	1	1.30864	0.78125

## Sheet: 2E
	Ctrl	Ctrl	DAT	ICA
		+Tcells	+Tcells	+Tcells
	1	0.522911	0.71159	0.504043
	1	0.754967	0.950331	0.847682
	1	0.853035	1.09744	1.19808
	1	0.105856	0.948198	0.635135
	1	0.44837	1.14583	0.888587
	1	0.714781	0.742494	0.882217
	1	0.74477	0.936192	0.839958
	1	0.818365	0.970064	0.92701

## Sheet: 2F
	Ctrl	DAT	ICA
	0.257834	0.261799	0.134889
	0.230024	0.246138	0.176198
	0.225471		0.234438
	0.251321	0.249546	0.203427

[truncated: 69 more sheets: 2H, 2I, 2J, 2K, 2L, 3A, 3B, 3C, 3D, 3E, 3F, 3G, 4A, 4B, 4C, 4D, 5A, 5B, 5D, 5E …]
